# Supplementary material for: Bather Shedding as a Source of Human Fecal Markers to a Recreational Beach
Source: Front Microbiol. 2021 Jun 25;12:673190. doi: 10.3389/fmicb.2021.673190 (PMC8269448; doi:10.3389/fmicb.2021.673190)
Supplement: Supplementary file 2 [file Table_1.xlsx]

## Sheet: Table S1
Table S1. Sampling details and results of surf zone water in 2016 and 2017a,b
ID	Site	Date	Time	Year	Condition	Location	HF183 (copies/100 mL)	HumM2 (copies/100 mL)	DogBact (copies/100 mL)	Gull2TaqMan (copies/100 mL)	Salmonella (copies/100 mL)	Human adenovirus (copies/100 mL)	Entero1A (c.eq./100 mL)	Total coliform (MPN/100 mL)	E. coli (MPN/100 mL)	Enterococci (MPN/100 mL)	Conductivity (mS/cm at 25°C)	Dissolved oxygen (mg/L)	Temperature (°C)
G0607-01	G01	2016-06-07	07:20:00	2016	dry	surf zone	ND		DNQ	299.6	ND	ND	24.8	51	30	31	51.3	9.71	15.5
G0607-02	G02	2016-06-07	07:34:00	2016	dry	surf zone	ND		DNQ	208.6	ND	ND	48.5	84	31	85	52.2	9.92	15.2
G0607-03	G03	2016-06-07	07:47:00	2016	dry	surf zone	ND		218.2	1900.8	ND	ND	1217	624	374	31	52.4	9.86	15.1
G0607-04	G04	2016-06-07	08:00:00	2016	dry	surf zone	ND		329.3	6099	ND	ND	50.7	97	41	10	52.3	9.82	15.2
G0607-05	G05	2016-06-07	08:11:00	2016	dry	surf zone	ND		DNQ	1528.3	ND	ND	DNQ	73	< 10.0	31	52.5	10.01	15.1
G0614-01	G01	2016-06-14	08:49:00	2016	dry	surf zone	ND		15568.8	735.3	ND	ND	147.6	108	41	< 10.0	52.3	9.61	16.3
G0614-02	G02	2016-06-14	08:40:00	2016	dry	surf zone	ND		DNQ	520.8	ND	ND	264.5	119	41	< 10.0	52.4	9.58	16.35
G0614-03	G03	2016-06-14	08:24:00	2016	dry	surf zone	ND		DNQ	1349.2	ND	ND	51	63	52	10	52.4	9.75	16.2
G0614-04	G04	2016-06-14	08:11:00	2016	dry	surf zone	ND		116.4	936.7	ND	ND	30.7	52	20	10	52.1	9.65	16.4
G0614-05	G05	2016-06-14	08:02:00	2016	dry	surf zone	ND		DNQ	403.3	ND	ND	48.6	52.5	30.5	10	50.5	9.05	17.3
G0706-01	G01	2016-07-06	07:13:00	2016	dry	surf zone	DNQ	ND	558.7	798.4	ND	ND	34.4	754	712	< 10.0	51.8	9.21	18
G0706-02	G02	2016-07-06	07:21:00	2016	dry	surf zone	ND		681.7	1725.6	ND	ND	95.3	703	631	< 10.0	52.3	9.49	17.2
G0706-03	G03	2016-07-06	07:32:00	2016	dry	surf zone	ND		1822.5	1986	ND	ND	379.8	882	809	10	52.6	9.46	17.4
G0706-04	G04	2016-07-06	07:45:00	2016	dry	surf zone	DNQ	ND	1902.2	3707.6	ND	ND	DNQ	1246	1112	< 10.0	52.5	9.5	17
G0706-05	G05	2016-07-06	07:57:00	2016	dry	surf zone	ND		DNQ	2543.8	ND	ND	101.7	884	644	10	52.6	9.51	17.2
G0803-01	G01	2016-08-03	07:13:00	2016	dry	surf zone	ND		DNQ	712.4	ND	ND	DNQ	214	52	20	51.6	9.14	18.5
G0803-02	G02	2016-08-03	07:23:00	2016	dry	surf zone	ND		DNQ	226.3	ND	ND	DNQ	72	10	20	51.8	9.26	18.2
G0803-03	G03	2016-08-03	07:33:00	2016	dry	surf zone	ND		670.6	289.2	ND	ND	136	650	272	31	51.9	9.3	18.2
G0803-04	G04	2016-08-03	07:44:00	2016	dry	surf zone	ND		1106.9	1608.2	ND	ND	29.9	226	86	20	51.9	9.53	18.1
G0803-05	G05	2016-08-03	07:53:00	2016	dry	surf zone	ND		1009.3	309.5	ND	ND	50	341	189	52	51.8	9.25	18.2
G0809-01	G01	2016-08-09	07:44:00	2016	dry	surf zone	ND		DNQ	804.9	ND	ND	58.2	195	52	20	52.8	9	19.3
G0809-02	G02	2016-08-09	07:53:00	2016	dry	surf zone	ND		DNQ	718.7	ND	ND	88.1	152	41	< 10.0	52.5	9.25	18.7
G0809-03	G03	2016-08-09	08:03:00	2016	dry	surf zone	ND		ND	1885	ND	ND	106.9	250	51	10	52.4	9.38	18.6
G0809-04	G04	2016-08-09	08:23:00	2016	dry	surf zone	ND		ND	1162.5	ND	ND	DNQ	247	97	< 10.0	52.4	9.27	18.7
G0809-05	G05	2016-08-09	08:32:00	2016	dry	surf zone	ND		DNQ	DNQ	ND	ND	94.3	121	< 10.0	10	52.2	9.62	18.6
G0901-01	G01	2016-09-01	07:12:00	2016	dry	surf zone	DNQ	ND	ND	704.9	ND	ND	337.8	291	75	10	51.6	9.39	18.7
G0901-02	G02	2016-09-01	07:19:00	2016	dry	surf zone	DNQ	ND	ND	2687.7	ND	ND	433.8	609	384	10	52.1	9.48	18.3
G0901-03	G03	2016-09-01	07:28:00	2016	dry	surf zone	ND		ND	661.8	ND	96.4	38.5	622	496	< 10.0	52	9.38	18.6
G0901-04	G04	2016-09-01	07:39:00	2016	dry	surf zone	ND		ND	1820.9	ND	ND	102.2	1160	1010	20	52.3	9.26	18.8
G0901-05	G05	2016-09-01	07:46:00	2016	dry	surf zone	ND		ND	2557	ND	ND	56.6	867	385	10	52.2	8.88	19.5
G0920-01	G01	2016-09-20	07:56:00	2016	dry	surf zone	ND		ND	712.7	ND	ND	79.3	801	175	10	51.6	8.83	20
G0920-02	G02	2016-09-20	08:04:00	2016	dry	surf zone	ND		DNQ	827.9	ND	ND	29.6	74	20	10	51.8	9.15	19.2
G0920-03	G03	2016-09-20	08:15:00	2016	dry	surf zone	ND		ND	4133.4	ND	ND	547	428	228	< 10.0	52	9.11	19.2
G0920-04	G04	2016-09-20	08:29:00	2016	dry	surf zone	ND		ND	12678	ND	ND	93.4	235	31	10	51.9	9.1	19.2
G0920-05	G05	2016-09-20	08:37:00	2016	dry	surf zone	DNQ	ND	DNQ	2295.5	ND	ND	34.6	108	< 10.0	< 10.0	52	9.26	19.3
G1004-01	G01	2016-10-04	07:14:00	2016	dry	surf zone	DNQ	ND	DNQ	1490.9	ND	ND	112	278	61	< 10.0	49.7	9.3	15.8
G1004-02	G02	2016-10-04	07:23:00	2016	dry	surf zone	DNQ	DNQ	ND	3928.7	ND	ND	235.1	223	85	< 10.0	51.1	9.68	15
G1004-03	G03	2016-10-04	07:33:00	2016	dry	surf zone	DNQ	ND	DNQ	5425.8	ND	ND	353.5	359	158	< 10.0	51.3	9.51	14.9
G1004-04	G04	2016-10-04	07:41:00	2016	dry	surf zone	DNQ	ND	ND	773.9	ND	ND	DNQ	63	10	< 10.0	51.4	9.61	15.4
G1004-05	G05	2016-10-04	07:49:00	2016	dry	surf zone	DNQ	ND	ND	1174.7	ND	ND	DNQ	52	< 10.0	< 10.0	51.4	8.64	15.6
G1017-02	G02	2016-10-17	11:32:00	2016	wet	surf zone	ND		181	1202.8	ND	ND	709.5	2014	354	259	50.8	9.05	19.5
G1017-03	G03	2016-10-17	11:43:00	2016	wet	surf zone	ND		DNQ	850	ND	ND	66.7	10462	10462	10	51.3	9.11	18.9
G1017-04	G04	2016-10-17	12:21:00	2016	wet	surf zone	ND		104.4	861.3	ND	ND	42.1	241	171	< 10.0	51.1	9.06	19.3
G1028-02	G02	2016-10-28	10:08:00	2016	wet	surf zone	DNQ	ND	ND	8323	ND	ND	323.8	496.4	161.3	10	51.2	9.23	18.3
G1028-03	G03	2016-10-28	10:17:00	2016	wet	surf zone	ND		ND	36018.2	ND	ND	477.6	860	410.3	20.2	51.3	9.16	18.4
G1028-04	G04	2016-10-28	10:50:00	2016	wet	surf zone	ND		DNQ	5622.4	ND	ND	43.8	154.7	63.2	20.2	51.1	9.1	18.7
G0613-01	G01	2017-06-13	07:08:00	2017	dry	surf zone	ND		370.1	9937	ND	ND	192.4	737.4	201.1	<10.0	50.4	9.02	16.2
G0613-02	G02	2017-06-13	07:18:00	2017	dry	surf zone	ND		ND	3964.4	ND	ND	254.7	108.9	30.6	<10.0	51	9.78	14.2
G0613-03	G03	2017-06-13	07:39:00	2017	dry	surf zone	ND		ND	463.9	ND	ND	213.8	132.3	51.6	<10.0	51.1	9.64	14.3
G0613-04	G04	2017-06-13	07:52:00	2017	dry	surf zone	ND		ND	993.5	ND	ND	DNQ	240.5	119.9	<10.0	51	9.66	14.2
G0613-05	G05	2017-06-13	08:02:00	2017	dry	surf zone	ND		ND	483.7	ND	ND	DNQ	62	20.2	<10.0	51.2	9.56	13.95
G0627-01	G01	2017-06-27	07:35:00	2017	dry	surf zone	ND		1224.7	1064.3	ND	ND	187	1575.6	291.7	10	52	9.17	18.9
G0627-02	G02	2017-06-27	07:41:00	2017	dry	surf zone	ND		705.9	1615.4	ND	ND	226.2	862.4	265.3	10	52	9.45	18.1
G0627-03	G03	2017-06-27	07:51:00	2017	dry	surf zone	ND		306.3	2640.8	ND	ND	136.7	274.8	108.9	<10.0	52	9.41	18.3
G0627-04	G04	2017-06-27	08:01:00	2017	dry	surf zone	ND		DNQ	6352.5	ND	ND	118.4	488.2	268.6	<10.0	51.9	9.14	18.7
G0627-05	G05	2017-06-27	08:09:00	2017	dry	surf zone	ND		ND	2368	ND	ND	46.1	504.1	194.6	10	52.1	9.44	18.5
G0711-01	G01	2017-07-11	07:07:00	2017	dry	surf zone	ND		240.2	569.5	ND	ND	73.9	1540.6		9.9	47.5	9.28
G0711-02	G02	2017-07-11	07:17:00	2017	dry	surf zone	ND		190.3	655.8	ND	ND	31.6	434.7		20.2	48.1	9.61
G0711-03	G03	2017-07-11	07:35:00	2017	dry	surf zone	ND		DNQ	463.7	ND	ND	284.7	458.5		10	48.3	9.68
G0711-04	G04	2017-07-11	07:46:00	2017	dry	surf zone	ND		DNQ	1037.4	ND	ND	33.8	487.4		<10.0	49	9.73
G0711-05	G05	2017-07-11	07:52:00	2017	dry	surf zone	ND		DNQ	491.1	ND	ND	18.5	174.45		<10.0	49.1	9.76
G0720-01	G01	2017-07-20	07:34:00	2017	dry	surf zone	ND		ND	DNQ	ND	ND	DNQ	982	41.3	20.2	52.1	9.37	19.2
G0720-02	G02	2017-07-20	07:42:00	2017	dry	surf zone	DNQ	ND	ND	545.6	ND	ND	84.4	443.4	20.1	<10.0	52	9.41	18.9
G0720-03	G03	2017-07-20	07:49:00	2017	dry	surf zone	DNQ	ND	ND	303.8	ND	ND	695.9	590.8	63.2	10	52.2	9.36	18.9
G0720-04	G04	2017-07-20	08:00:00	2017	dry	surf zone	ND		ND	5013.7	ND	ND	409.4	312.9	86	<10.0	52	9.27	19.5
G0720-05	G05	2017-07-20	08:07:00	2017	dry	surf zone	ND		ND	3190.1	ND	ND	269.5	268.6	63.2	<10.0	52.1	9.36	19.2
G0809-01	G01	2017-08-09	07:09:00	2017	dry	surf zone	ND		431.9	1720.6	ND	ND	72.2	3654	60.9	40.9	52.9	8.5	20.4
G0809-02	G02	2017-08-09	07:20:00	2017	dry	surf zone	ND		230.1	1898.7	ND	ND	92.1	1254.2	52.1	10	52.6	9.2	19.8
G0809-03	G03	2017-08-09	07:30:00	2017	dry	surf zone	ND		DNQ	2134.5	ND	ND	539.8	1014.4	50.7	52.1	52.7	9.05	19.8
G0809-04	G04	2017-08-09	07:42:00	2017	dry	surf zone	ND		ND	427.3	ND	ND	32.1	278.5	97.9	<10.0	52.6	9.24	19.7
G0809-05	G05	2017-08-09	07:49:00	2017	dry	surf zone	ND		ND	2883.7	ND	ND	31	1080.7	174.9	<10.0	52.5	8.38	20.2
G0822-01	G01	2017-08-22	07:29:00	2017	dry	surf zone	ND		493.6	5006.5	ND	ND	167	5794.3	1152.8	10	52.4	8.28	18.8
G0822-02	G02	2017-08-22	07:37:00	2017	dry	surf zone	DNQ	ND	ND	DNQ	ND	ND	15.1	215.7	10	<10.0	51.9	8.72	17.5
G0822-03	G03	2017-08-22	07:45:00	2017	dry	surf zone	ND		ND	1673.2	ND	ND	2074.4	1917.9	793.6	20.2	52.5	8.68	17.6
G0822-04	G04	2017-08-22	08:00:00	2017	dry	surf zone	ND		DNQ	726.1	ND	ND	97.9	643.7	265.3	30.6	52.4	8.42	18.4
G0822-05	G05	2017-08-22	08:10:00	2017	dry	surf zone	ND		3219.6	2397.9	ND	ND	25.1	512.1	308.9	<10.0	52.4	8.39	18.7
G0907-01	G01	2017-09-07	07:09:00	2017	dry	surf zone	DNQ	ND	ND	4370.1	ND	ND	133.7	6866.7	422.3	20.2	52.5	8.63	19.1
G0907-02	G02	2017-09-07	07:19:00	2017	dry	surf zone	DNQ	DNQ	ND	994.5	ND	ND	34.8	495.9	86	<10.0	52.6	8.85	18.8
G0907-03	G03	2017-09-07	07:44:00	2017	dry	surf zone	DNQ	ND	ND	3220.1	ND	ND	56.5	430.9	108.9	10	52.7	8.78	19.1
G0907-04	G04	2017-09-07	07:56:00	2017	dry	surf zone	ND		ND	17767	ND	ND	78.4	1106.1	832.9	30.6	52.5	8.69	19
G0907-05	G05	2017-09-07	08:05:00	2017	dry	surf zone	DNQ	ND	DNQ	15277.1	ND	ND	81.7	529.1	369.2	<10.0	52.5	8.7	19.2
G0914-01	G01	2017-09-14	08:26:00	2017	dry	surf zone	ND		152.2	15485.7	ND	ND	48.7	408.3	73.8	<10.0	52.4	8.63	18.9
G0914-02	G02	2017-09-14	08:32:00	2017	dry	surf zone	ND		DNQ	997.1	ND	ND	143.8	481.8	184.9	20.2	52.4	8.59	18.9
G0914-03	G03	2017-09-14	08:42:00	2017	dry	surf zone	ND		DNQ	2449	ND	ND	406.6	1152.6	419.5	9.9	52.3	8.45	18.8
G0914-04	G04	2017-09-14	08:53:00	2017	dry	surf zone	ND		ND	2795.9	ND	ND	53	717.3	495.4	<10.0	52.3	8.51	19
G0914-05	G05	2017-09-14	08:59:00	2017	dry	surf zone	ND		DNQ	2758.6	ND	ND	33.4	428.4	186.9	<10.0	52.3	8.5	19
G0921-01	G01	2017-09-21	07:09:00	2017	dry	surf zone	ND		632.1	1144	ND	ND	79.2	1570.2	201.1	<10.0	52.5	8.42	18.4
G0921-02	G02	2017-09-21	07:15:00	2017	dry	surf zone	ND		DNQ	848.5	ND	ND	37	817.9	63.2	<10.0	52.5	8.68	18.3
G0921-03	G03	2017-09-21	07:35:00	2017	dry	surf zone	ND		ND	3312.9	ND	ND	191.4	870.9	472.5	<10.0	52.6	8.58	18.2
G0921-04	G04	2017-09-21	07:48:00	2017	dry	surf zone	ND		ND	10424.7	ND	ND	26.6	1090.1	793.6	<10.0	52.9	8.58	17.9
G0921-05	G05	2017-09-21	07:55:00	2017	dry	surf zone	ND		ND	28624.7	ND	ND	51.1	958.3	649.6	63.2	53.1	8.22	18.4
G1010-01	G01	2017-10-10	07:36:00	2017	dry	surf zone	ND		DNQ	1363.2	ND	ND	135.3	674.7	74.5	<10.0	52.9	8.53	17.8
G1010-02	G02	2017-10-10	07:40:00	2017	dry	surf zone	ND		DNQ	930.8	ND	ND	21.3	934.6	85.2	<10.0	52.6	8.61	18.1
G1010-03	G03	2017-10-10	07:47:00	2017	dry	surf zone	ND		164.6	2518.2	ND	ND	977.4	386.2	96.9	<10.0	52.6	8.94	17.5
G1010-04	G04	2017-10-10		2017	dry	surf zone	ND		ND	5342.7	ND	ND	283.7	983.1	288.2	30.6	52.6	8.59	17.5
G1010-05	G05	2017-10-10	08:06:00	2017	dry	surf zone	ND		ND	2639.5	ND	ND	122.7	441.4	30.6	10	53	8.91	17.1
G0507-02	G02	2017-05-07	12:32:00	2017	wet	surf zone	DNQ	ND	ND	245.6	ND	ND	DNQ	51.2	<10.0	<10.0	48	9.58	14.9
G0507-03	G03	2017-05-07	12:50:00	2017	wet	surf zone	DNQ	ND	ND	212.9	ND	ND	DNQ	30.6	10	<10.0	50	9.92	13.8
G0507-04	G04	2017-05-07	12:59:00	2017	wet	surf zone	DNQ	ND	ND	327.5	ND	ND	DNQ	71.8	<10.0	<10.0	50.4	10.13	13.4
a Blank cells in the table indicate assay not performed or not applicable, ND = not detected, DNQ = detected but not quantifiable, MPN = most probable number.
b Surf zone samples collected as part of the holiday and busy weekend or water defecation sub-studies are not included in this table (see Table S6)

## Sheet: Table S2
Table S2. Sampling details and results of watershed waters in 2016 and 2017a
ID	Site	Date	Time	Year	Condition	Location	HF183 (copies/100 mL)	HumM2 (copies/100 mL)	DogBact (copies/100 mL)	Gull2TaqMan (copies/100 mL)	Horse	Salmonella (copies/100 mL)	Human adenovirus (copies/100 mL)	Entero1A (c.eq./100 mL)	Total coliform (MPN/100 mL)	E. coli (MPN/100 mL)	Enterococci (MPN/100 mL)	Conductivity (mS/cm at 25°C)	Dissolved oxygen (mg/L)	Temperature (°C)
G0607-06	G06	2016-06-07	08:53:00	2016	dry	watershed	ND		ND	1456.3		ND	ND	DNQ	3873	1067	63	56.5	5.3	18.6
G0607-07	G07	2016-06-07	07:27:00	2016	dry	watershed	ND		ND	ND	negative	ND	ND	DNQ	3441	1112	< 10.0	52.1	5.62	19.4
G0607-08	G08	2016-06-07	07:46:00	2016	dry	watershed	ND		ND	ND	negative	ND	ND	132	13566.5	79.5	74.5	2.7	3.89	17.65
G0607-09	G09	2016-06-07	08:14:00	2016	dry	watershed	ND		ND	ND	negative	ND	ND	162.6	9208	< 10.0	52	2.64	0.62	19.4
G0607-10	G10	2016-06-07	08:42:00	2016	dry	watershed	ND		ND	ND		ND	ND	4602.5	> 24196.0	201	233	3	1.88	18.65
G0607-11	G11	2016-06-07	09:10:00	2016	dry	watershed	ND		ND	ND		ND	ND	DNQ	1904	959	< 10.0	52	7.14	19.8
G0607-12	G12	2016-06-07	09:44:00	2016	dry	watershed	ND		ND	ND		ND	ND	1059.7	> 24196.0	168	6867	15.97	1.92	16.85
G0607-13	G13	2016-06-07	08:30:00	2016	dry	watershed	ND		ND	ND		ND	ND	396.7	2755	1793	481	57.1	6.23	18.8
G0706-06	G06	2016-07-06	08:38:00	2016	dry	watershed	ND		ND	DNQ		ND	ND	233.6	> 24196.0	4083	109	61.5	4.06	18.7
G0706-07	G07	2016-07-06	07:20:00	2016	dry	watershed	ND		ND	ND	negative	ND	ND	ND	17329	1631	< 10.0	55.4	5.72	21.6
G0706-08	G08	2016-07-06	07:44:00	2016	dry	watershed	ND		ND	ND	negative	ND	ND	283	3076	108	41	2.84	2.83	19.1
G0706-09	G09	2016-07-06	08:08:00	2016	dry	watershed	ND		ND	ND	negative	ND	ND	1031.1	13566.5	30.5	109	2.69	0.61	20.4
G0706-10	G10	2016-07-06	08:33:00	2016	dry	watershed	ND		ND	ND		ND	ND	1521.5	> 24196.0	> 24196.0	10	10.57	1.83	19.95
G0706-11	G11	2016-07-06	09:00:00	2016	dry	watershed	ND		ND	ND		ND	ND	DNQ	8664	435	10	56.1	6.62	21.1
G0706-12	G12	2016-07-06	09:31:00	2016	dry	watershed	ND		ND	ND		ND	ND	747.3	> 24196.0	17329	41	9.65	2.18	18.4
G0706-13	G13	2016-07-06	08:12:00	2016	dry	watershed	ND		ND	ND		ND	ND	390.5	> 24196.0	10462	327	60.8	5.8	20.8
G0803-06A	G06A	2016-08-03	08:39:00	2016	dry	watershed	ND		ND	ND		ND	ND	535.6	> 24196.0	> 24196.0	134	72.2	3.4	21.8
G0803-07	G07	2016-08-03	07:25:00	2016	dry	watershed	ND		ND	ND	negative	ND	ND	ND	24196	3803.7	10	61.7	6.37	23.1
G0803-08	G08	2016-08-03	07:46:00	2016	dry	watershed	DNQ	ND	ND	ND	negative	ND	ND	331.2	2481	145	63	2.7	5.73	20.5
G0803-09	G09	2016-08-03	08:08:00	2016	dry	watershed	ND		ND	ND	negative	ND	ND	1559.3	> 24196.0	63	30	2.76	0.84	21.4
G0803-10	G10	2016-08-03	08:34:00	2016	dry	watershed	ND		ND	DNQ		ND	ND	611.2	> 24196.0	> 24196.0	97	17.39	2.04	22.6
G0803-11	G11	2016-08-03	08:50:00	2016	dry	watershed	ND		ND	ND		ND	ND	DNQ	> 24196.0	1782	< 10.0	61.7	5.73	23.2
G0803-12	G12	2016-08-03	09:16:00	2016	dry	watershed	ND		ND	ND		ND	ND	456.9	> 24196.0	3076	52	9.78	1.47	20.4
G0803-13	G13	2016-08-03	08:12:00	2016	dry	watershed	ND		ND	ND		ND	ND	DNQ	> 24196.0	6867	98	67.5	4.99	22
G0901-06A	G06A	2016-09-01	08:24:00	2016	dry	watershed	DNQ	ND	ND	ND		ND	327.3	290.1	> 24196.0	852	30	80.1	4.97	20.9
G0901-07	G07	2016-09-01	07:24:00	2016	dry	watershed	ND		ND	ND	negative	ND	ND	ND	> 24196.0	19863	31	65.7	6.67	22.2
G0901-08	G08	2016-09-01	07:44:00	2016	dry	watershed	ND		ND	ND	negative	ND	ND	432.7	2844.5	153	30.5	2.65	3.19	19.5
G0901-09	G09	2016-09-01	08:13:00	2016	dry	watershed	ND		ND	ND	negative	ND	ND	226.2	6131	< 10.0	20	2.77	0.54	19.4
G0901-10	G10	2016-09-01	08:28:00	2016	dry	watershed	ND		ND	ND		ND	ND	906	> 24196.0	689	169	32.8	3.28	21.5
G0901-11	G11	2016-09-01	08:56:00	2016	dry	watershed	ND		ND	ND		ND	ND	ND	> 24196.0	5012	< 10.0	67	6.71	23.4
G0901-12	G12	2016-09-01	09:16:00	2016	dry	watershed	ND		ND	ND		ND	ND	634.7	> 24196.0	132	110	7.88	1.18	20.2
G0901-13	G13	2016-09-01	08:04:00	2016	dry	watershed	ND		ND	ND		ND	ND	367.1	> 24196.0	15531	< 10.0	72.7	7.44	22.7
G1004-06A	G06A	2016-10-04	08:25:00	2016	dry	watershed	ND		ND	ND		ND	ND	647.9	> 24196.0	563	10	83.1	7.54	16.3
G1004-07	G07	2016-10-04	07:11:00	2016	dry	watershed	ND		ND	ND	negative	ND	ND	DNQ	> 24196.0	12515	< 10.0	62.4	6.43	17.3
G1004-08	G08	2016-10-04	07:43:00	2016	dry	watershed	ND		ND	ND	negative	ND	ND	189	2014	20	20	2.77	3.15	16.1
G1004-09	G09	2016-10-04	07:54:00	2016	dry	watershed	ND		ND	ND	negative	ND	ND	301	9208	86	31	2.92	0.65	17.4
G1004-10	G10	2016-10-04	08:16:00	2016	dry	watershed	ND		ND	ND		ND	ND	DNQ	> 24196.0	441	41	30.1	1.48	17.2
G1004-11	G11	2016-10-04	08:40:00	2016	dry	watershed	ND		DNQ	ND		ND	ND	ND	> 24196.0	8664	< 10.0	66.5	8.6	18
G1004-12	G12	2016-10-04	09:02:00	2016	dry	watershed	ND		ND	ND		ND	ND	DNQ	> 24196.0	10	10	5.98	1.58	16.9
G1004-13	G13	2016-10-04	08:03:00	2016	dry	watershed	ND		ND	ND		ND	ND	DNQ	11199	4884	< 10.0	73.3	7.94	17.8
G1017-06A	G06A	2016-10-17	11:25:00	2016	wet	watershed	DNQ	ND	7371	ND		DNQ	ND	4424.8	24196	24196	31	73.5	11.42	23.3
G1017-08	G08	2016-10-17	12:42:00	2016	wet	watershed	ND		ND	ND	negative	ND	ND	155.8	2613	85	10	2.68	5.13	19.5
G1017-10	G10	2016-10-17	13:03:00	2016	wet	watershed	ND		DNQ	ND		ND	ND	3910.2	> 24196.0	147	41.5	3.25	10.14	25.2
G1017-12	G12	2016-10-17	13:26:00	2016	wet	watershed	ND		DNQ	3660.6		DNQ	ND	178387	> 24196.0	> 24196.0	> 24196.0	0.836	1.88	22.3
G1017-13	G13	2016-10-17	13:34:00	2016	wet	watershed	ND		ND	ND		ND	ND	1156	> 24196.0	12033	31	69.9	19	24
G1028-06A	G06A	2016-10-28	10:00:00	2016	wet	watershed	ND		DNQ	1093.4		ND	ND	2769.7	24196	2723	121.1	72.6	8.37	19.2
G1028-08	G08	2016-10-28	09:54:00	2016	wet	watershed	DNQ	DNQ	9509.7	2118.9	negative	DNQ	ND	33766.5	> 24196.0	> 24196.0	> 24196.0	1.68	5.7	17.3
G1028-10	G10	2016-10-28	10:14:00	2016	wet	watershed	DNQ	ND	DNQ	DNQ		ND	ND	5016.4	> 24196.0	405.2	1100.4	7.09	1.79	20.54
G1028-12	G12	2016-10-28	10:31:00	2016	wet	watershed	775.9	DNQ	11803.9	1110.5		204.6	ND	24018.3	> 24196.0	> 24196.0	> 24196.0	0.784	7.18	19.5
G1028-13	G13	2016-10-28	10:55:00	2016	wet	watershed	ND		ND	559.7		ND	ND	432.9	> 24196.0	8164.1	1019.3	59.3	12.55	20.1
G0613-06A	G06A	2017-06-13	07:31:00	2017	dry	watershed	ND		409.6	1450.5		ND	ND	54.3	4884.4	663.1	10	51.3	7.71	16
G0613-07	G07	2017-06-13	07:11:00	2017	dry	watershed	ND		ND	ND	negative	ND	ND	774.9	12514.9	1668.9	10	46.2	7.85	18.3
G0613-08	G08	2017-06-13	07:31:00	2017	dry	watershed	ND		ND	ND	negative	ND	ND	4648.7	>24196.0	512.1	144.9	2.35	8.94	18.4
G0613-09	G09	2017-06-13	07:58:00	2017	dry	watershed	ND		ND	ND	negative	ND	ND	237.8	14136.1	<10.0	30.6	2.156	7.23	17.7
G0613-10A	G10A	2017-06-13	08:16:00	2017	dry	watershed	DNQ	ND	ND	ND		ND	ND	22	8664.4	94.2	10	10.91	3.59	20.6
G0613-11	G11	2017-06-13	08:43:00	2017	dry	watershed	ND		ND	1559.2		ND	ND	1068.3	>24196.0	1067	85.2	44.7	8.25	18.4
G0613-12	G12	2017-06-13	09:09:00	2017	dry	watershed	ND		357.4	ND		ND	ND	4173.7	24195.7	240.5	354.5	1.359	8.82	18.75
G0613-13	G13	2017-06-13	08:23:00	2017	dry	watershed	ND		ND	480.2		ND	ND	185.1	2595	368.4	10	50.2	10.79	18.7
G0711-06A	G06A	2017-07-11	07:29:00	2017	dry	watershed	ND		479.3	6526.8		ND	ND	243.6	8664.4		10	46.1	8.54
G0711-07	G07	2017-07-11	07:15:00	2017	dry	watershed	ND		ND	ND	negative	ND	ND	499.7	15531.2		<10.0	48.3	5.75	23
G0711-08	G08	2017-07-11	07:28:00	2017	dry	watershed	ND		ND	ND	negative	ND	ND	548.8	10462.4		51.6	3.09	11.97	21.4
G0711-09	G09	2017-07-11	07:51:00	2017	dry	watershed	ND		ND	ND	negative	ND	ND	837.5	7701		97.9	2.23	7.18	20.6
G0711-10A	G10A	2017-07-11	08:07:00	2017	dry	watershed	ND		ND	235.3		ND	ND	72	6488.2		30.4	16.05	3.79	23.15
G0711-11	G11	2017-07-11	08:25:00	2017	dry	watershed	ND		ND	3800.2		ND	ND	1005.4	>24196.0		135	47.7	7.26	22.3
G0711-12	G12	2017-07-11	08:58:00	2017	dry	watershed	ND		ND	403.6		ND	ND	9983.1	>24196.0		12996.5	5.43	8.86	22.3
G0711-13	G13	2017-07-11	08:17:00	2017	dry	watershed	ND		ND	DNQ		ND	ND	10464.7	3075.9		20.2	50.4	6.23
G0809-06A	G06A	2017-08-09	08:41:00	2017	dry	watershed	ND		377.8	29928		ND	ND	368.1	15531.2	1211.2	106.8	53.1	6.12	22.05
G0809-07	G07	2017-08-09	07:26:00	2017	dry	watershed	ND		ND	ND	negative	ND	ND	1399.6	22029.3	1171	20.2	50.4	7.22	22.9
G0809-08	G08	2017-08-09	07:48:00	2017	dry	watershed	ND		ND	DNQ	negative	ND	ND	743.4	14136.1	1071.2	63.2	5.05	7.04	20.6
G0809-09	G09	2017-08-09	08:11:00	2017	dry	watershed	ND		ND	ND	negative	ND	ND	2275.2	12996.5	171.2	1222.9	2.25	5.72	20.2
G0809-10A	G10A	2017-08-09	08:37:00	2017	dry	watershed	ND		ND	674.8		ND	ND	275.4	>24196.0	265.5	30.6	18.63	5.37	24.3
G0809-11	G11	2017-08-09	08:58:00	2017	dry	watershed	ND		ND	ND		ND	ND	632	19862.9	1090.1	20.2	50.8	7.54	23.6
G0809-12A	G12A	2017-08-09	09:34:00	2017	dry	watershed	ND		ND	ND		ND	ND	6584.6	>24196.0	4674.3	573.1	16.52	7.28	22.4
G0809-13	G13	2017-08-09	08:16:00	2017	dry	watershed	ND		DNQ	1116.8		ND	ND	378.6	15531.2	1777.1	20.2	54.1	3.77	23
G0907-06A	G06A	2017-09-07	07:28:00	2017	dry	watershed	DNQ	ND	DNQ	35308.7		ND	ND	287.6	6488.2	1467.2	73.8	52.9	5.72	19.35
G0907-07	G07	2017-09-07	07:19:00	2017	dry	watershed	ND		ND	318.8	negative	ND	ND	111.1	24195.7	3784.4	110	48.4	5.16	20
G0907-08	G08	2017-09-07	07:35:00	2017	dry	watershed	ND		ND	ND	negative	ND	ND	5208.7	>24196.0	68.85	176.25	3.17	4.29	20.1
G0907-09	G09	2017-09-07	07:52:00	2017	dry	watershed	ND		ND	ND	negative	ND	ND	1631.8	>24196.0	1500.1	63.2	2.23	5.14	20.1
G0907-10A	G10A	2017-09-07	08:12:00	2017	dry	watershed	ND		ND	DNQ		ND	ND	43.7	>24196.0	1937	<10.0	13.81	5.13	23.1
G0907-11	G11	2017-09-07	08:30:00	2017	dry	watershed	ND		ND	467.4		ND	ND	105.1	8164.1	473.7	20.2	49.7	8.22	21.7
G0907-12B	G12B	2017-09-07	08:54:00	2017	dry	watershed	ND		ND	ND		ND	38.8	5691.6	>24196.0	17328.9	1016.8	14.52	5.37	20.9
G0907-13	G13	2017-09-07	08:19:00	2017	dry	watershed	ND		ND	416.7		ND	ND	50.3	>24196.0	9208.4	20.1	53.9	4.87	21.95
G0921-06A	G06A	2017-09-21	07:22:00	2017	dry	watershed	ND		3238.7	5820.1		ND	ND	245.6	6330.5	907.9	25.4	52.8	4.51	18.6
G0921-07	G07	2017-09-21	07:14:00	2017	dry	watershed	ND		DNQ	ND	negative	ND	ND	DNQ	>24196.0	775.7	20.2	48.9	5.76	18.2
G0921-08	G08	2017-09-21	07:29:00	2017	dry	watershed	ND		ND	ND	negative	ND	ND	720.5	24195.7	30.6	41.3	3.15	6.43	17.6
G0921-09	G09	2017-09-21	07:46:00	2017	dry	watershed	ND		ND	ND	negative	ND	ND	374.1	11198.7	51.2	159.6	2.068	5.63	17.6
G0921-10A	G10A	2017-09-21	08:07:00	2017	dry	watershed	ND		ND	DNQ		ND	ND	42.7	>24196.0	>24196.0	<10.0	18.32	5.97	21.3
G0921-11	G11	2017-09-21	08:25:00	2017	dry	watershed	ND		DNQ	483.5		ND	ND	DNQ	>24196.0	1130	<10.0	49.8	8.08	19.6
G0921-12B	G12B	2017-09-21	08:55:00	2017	dry	watershed	DNQ	DNQ	874.5	ND		ND	ND	1078.2	>24196.0	10462.4	148	24.1	9.53	17.9
G0921-13	G13	2017-09-21	08:10:00	2017	dry	watershed	ND		DNQ	DNQ		ND	ND	DNQ	>24196.0	8297	20.2	53.2	5.48	20
G0507-06A	G06A	2017-05-07	12:40:00	2017	wet	watershed	145.6	DNQ	2479.4	688.2		ND	ND	51.1	591.8	40.5	<10.0	48.9	10.09	14.2
G0507-08	G08	2017-05-07	13:29:00	2017	wet	watershed	ND		ND	ND	negative	ND	ND	862.8	>24196.0	159.6	<10.0	2.65	10.2	16.8
G0507-10A	G10A	2017-05-07	13:50:00	2017	wet	watershed	ND		ND	163.2		ND	ND	1210.8	11198.7	30.4	51.6	4.49	4.11	20.3
G0507-11	G11	2017-05-07	14:05:00	2017	wet	watershed	DNQ	ND	1662.1	3508.8		DNQ	90.5	2812.3	> 24196.0	694.5	129.7	15.15	8.51	17.75
G0507-12	G12	2017-05-07	14:36:00	2017	wet	watershed	338	DNQ	350.8	3403.9		DNQ	11.5	4171.3	> 24196.0	1444.55	722.85	0.966	9.93	20.55
G0507-13	G13	2017-05-07	14:50:00	2017	wet	watershed	ND		ND	641.6		ND	ND	238.4	15531.2	52.1	<10.0	39.5	14.81	18.3
a Blank cells in the table indicate assay not performed or not applicable, ND = not detected, DNQ = detected but not quantifiable, MPN = most probable number.

## Sheet: Table S3
Table S3. Sampling details and results of watershed and nearshore sediments as well as intertidal beach sands at GBa
ID	Site	Date	Time	Year	Location	HF183 (copies/g dry)	DogBact (copies/g dry)	Gull2TaqMan (copies/g dry)	Human adenovirus (copies/g dry)	Entero1A (c.eq./g dry)	Total coliform (MPN/g dry)	E. coli (MPN/g dry)	Enterococci (MPN/g dry)	Water content (%)	Organic content (%)	Clay (%)	Silt (%)	Sand (%)	Fines (%) (125 µm)
G0524-01S	G01	2016-05-24		2016	intertidal sand	ND	ND	ND	ND	ND	ND	ND	ND	37.5	0.7	1	3.8	95.3	14.9
G0524-02S	G02	2016-05-24		2016	intertidal sand	ND	ND	ND	ND	ND	0.8	ND	ND	36.2	0.7	1	4	95	18.1
G0524-03S	G03	2016-05-24		2016	intertidal sand	ND	ND	ND	ND	ND	ND	ND	ND	43.1	0.7	1.3	5.6	93.1	19.8
G0524-04S	G04	2016-05-24		2016	intertidal sand	ND	ND	ND	ND	DNQ	2.2	2.2	ND	57.2	1	1.2	5.3	93.5	20.2
G0524-05S	G05	2016-05-24		2016	intertidal sand	ND	ND	ND	ND	ND	14.8	11.6	ND	37.1	0.7	0.9	3.6	95.5	14.2
G0712-01S	G01	2016-07-12		2016	intertidal sand	ND	ND	ND	ND	ND	4.3	0.7	ND	26.7	0.6	0.8	3	96.2	10.9
G0712-02S	G02	2016-07-12		2016	intertidal sand	ND	ND	ND	ND	ND	7.2	3.4	ND	27.6	0.7	1.1	4.2	94.7	16.3
G0712-03S	G03	2016-07-12		2016	intertidal sand	ND	ND	ND	ND	ND	2.7	1.3	ND	26.2	0.6	0.8	3.1	96.1	9.7
G0712-04S	G04	2016-07-12		2016	intertidal sand	ND	ND	ND	66.7	ND	5.3	2.2	ND	30.9	0.6	1.7	8.3	90	25.9
G0712-05S	G05	2016-07-12		2016	intertidal sand	ND	ND	ND	ND	ND	38.2	32.6	ND	29.7	0.7	0.9	3.3	95.8	12.6
G0906-01S	G01	2016-09-06		2016	intertidal sand	ND	ND	ND	ND	ND	2	0.7	ND	25.2	0.8	1	3.8	95.3	16.2
G0906-02S	G02	2016-09-06		2016	intertidal sand	ND	ND	ND	ND	ND	1.2	1.2	ND	25.1	0.7	1.1	4.4	94.6	22.4
G0906-03S	G03	2016-09-06		2016	intertidal sand	ND	ND	ND	ND	ND	5.4	2	ND	29.4	0.7	1.9	10.4	87.8	32.1
G0906-04S	G04	2016-09-06		2016	intertidal sand	ND	ND	ND	ND	ND	4	1.3	ND	22.4	0.7	1.2	5.4	93.4	22.5
G0914-05S	G05	2016-09-14		2016	intertidal sand	ND	ND	DNQ	ND	ND	6	4.4	ND	32.3	0.4	1.4	9.5	89.1	37.6
G0711-01S	G01	2017-07-11	07:07:00	2017	intertidal sand	ND	ND	ND	ND	DNQ	36.9		ND	30	0.7	0	0	100	7.2
G0711-02S	G02	2017-07-11	07:17:00	2017	intertidal sand	ND	ND	ND	ND	DNQ	3.7		ND	33.7	0.9	0	0.7	99.3	19.2
G0711-03S	G03	2017-07-11	07:35:00	2017	intertidal sand	ND	ND	ND	ND	DNQ	0.7		0.7	35	0.8	0	0	100	9.7
G0711-04S	G04	2017-07-11	07:46:00	2017	intertidal sand	ND	ND	ND	ND	DNQ	12.5		ND	37.7	0.8	0	2.3	97.7	14.8
G0711-05S	G05	2017-07-11	07:52:00	2017	intertidal sand	ND	ND	ND	ND	DNQ	9.1		ND	35.7	0.7	0	0	100	7.6
G0809-01S	G01	2017-08-09	07:09:00	2017	intertidal sand	ND	ND	ND	ND	ND	53.9	6.5	ND	37	0.9	0	0	100	5.6
G0809-02S	G02	2017-08-09	07:20:00	2017	intertidal sand	ND	ND	ND	ND	ND	26.7	4.5	ND	34.6	0.9	0	1.7	98.3	11.5
G0809-03S	G03	2017-08-09	07:30:00	2017	intertidal sand	ND	ND	ND	ND	ND	10.4	6.3	ND	37.4	0.9	0	0	100	9.3
G0809-04S	G04	2017-08-09	07:42:00	2017	intertidal sand	ND	ND	ND	ND	ND	5	0.7	ND	37.6	0.9	0	0	100	8
G0809-05S	G05	2017-08-09	07:49:00	2017	intertidal sand	ND	ND	ND	ND	DNQ	13.4	5.7	ND	30.4	1.1	0	1.9	98.1	12.6
G0907-01S	G01	2017-09-07	07:09:00	2017	intertidal sand	ND	ND	DNQ	ND	ND	92.6	13.7	ND	32.9	0.9	0	0	100	4.8
G0907-02S	G02	2017-09-07	07:19:00	2017	intertidal sand	ND	ND	ND	ND	ND	46.9	7.6	0.7	29.5	1	0	0.8	99.2	12.7
G0907-03S	G03	2017-09-07	07:44:00	2017	intertidal sand	ND	ND	ND	ND	DNQ	5.3	2.3	ND	34.6	0.7	0	1	99	6.1
G0907-04S	G04	2017-09-07	07:56:00	2017	intertidal sand	ND	ND	ND	ND	DNQ	9.4	5.8	ND	43	0.9	0	0	100	5.6
G0907-05S	G05	2017-09-07	08:05:00	2017	intertidal sand	ND	ND	DNQ	ND	ND	9.4	5.8	ND	40.2	0.9	0	0	100	4.1
G0630-1NSS	G-1NS	2016-06-30		2016	nearshore sediment	ND	ND	ND	ND	ND	ND	ND	ND	32	1.2	7.7	36.6	55.7	70.7
G0630-2NSS	G-2NS	2016-06-30		2016	nearshore sediment	ND	ND	ND	ND	DNQ	0.8	0.8	ND	32.4	2.1	3	17	79.9	61.6
G0630-3NSS	G-3NS	2016-06-30		2016	nearshore sediment	ND	ND	ND	ND	DNQ	209.1	161.7	ND	46.6	1.7	3.9	24.6	71.5	60
G0627-1NSS	G-1NS	2017-06-27		2017	nearshore sediment	ND	ND	ND	ND	DNQ	4.5	2.2	ND	33.6	1.6	0	3.9	96.1	52.6
G0627-2NSS	G-2NS	2017-06-27		2017	nearshore sediment	ND	ND	ND	ND	DNQ	5.1	2.1	ND	30.7	1.3	0	4.4	95.6	48.5
G0627-3NSS	G-3NS	2017-06-27		2017	nearshore sediment	ND	ND	DNQ	ND	DNQ	127.3	7.2	0.7	34	1.3	1.5	9.1	89.4	28
G0526-06S	G06	2016-05-26		2016	watershed sediment	ND	ND	ND	ND	DNQ	66.1	38.6	5.2	30.6	0.7	1	4.2	94.8	10.1
G0526-08S	G08	2016-05-26		2016	watershed sediment	ND	ND	ND	ND	513.9	25.9	0.6	0.6	27.6	0.6	7.2	29.9	62.9	42.5
G0526-11S	G11	2016-05-26		2016	watershed sediment	ND	ND	ND	ND	1403.2	101.6	5.4	ND	64.1	4.2	9.2	71.2	19.6	99.8
G0526-12S	G12	2016-05-26		2016	watershed sediment	ND	ND	ND	ND	DNQ	1200	11.2	51.2	63.2	3.9	3.5	14.6	81.9	25.8
G0526-13S	G13	2016-05-26		2016	watershed sediment	ND	ND	ND	ND	DNQ	47.8	5.7	1.5	36.4	0.6	11.4	62.5	26.1	95.5
G0714-06S	G06	2016-07-14		2016	watershed sediment	ND	ND	DNQ	ND	2178.1	2.2	ND	ND	31.3	2.2	0.6	2.6	96.8	6.6
G0714-08S	G08	2016-07-14		2016	watershed sediment	ND	ND	ND	ND	2529.1	45.3	0.7	ND	29.6	0.9	6.8	23.7	69.5	30.5
G0714-11S	G11	2016-07-14		2016	watershed sediment	ND	ND	ND	ND	7883.5	868.3	ND	ND	82.9	9.5	14.2	85.5	0.3	100
G0714-12S	G12	2016-07-14		2016	watershed sediment	ND	ND	ND	ND	DNQ	8	ND	ND	24.1	0.8	4.1	16.4	79.5	28.3
G0714-13S	G13	2016-07-14		2016	watershed sediment	ND	ND	DNQ	ND	16112	49.9	5	2.5	80.2	7.3	9.3	56.9	33.8	96.2
G0908-06S	G06	2016-09-08		2016	watershed sediment	ND	ND	ND	340	816.2	25	ND	ND	43.3	1.4	0.9	4	95.1	9.2
G0908-08S	G08	2016-09-08		2016	watershed sediment	ND	ND	ND	ND	609.7	11	2.6	14.5	25	0.7	3.8	15	81.2	19.3
G0908-11S	G11	2016-09-08		2016	watershed sediment	ND	ND	ND	ND	2742.1	26.3	ND	9.2	58.5	3.4	9.4	75.4	15.2	100
G0908-12S	G12	2016-09-08		2016	watershed sediment	ND	ND	ND	ND	1233.7	398.2	ND	5.8	35.2	0.6	10.4	40.3	49.3	56.6
G0908-13S	G13	2016-09-08		2016	watershed sediment	ND	ND	ND	ND	3106	14	1.6	ND	69.4	5	9.8	58.3	31.9	93.6
G0711-06AS	G06A	2017-07-11	07:29:00	2017	watershed sediment	ND	ND	DNQ	ND	DNQ	159.2		ND	21.4	0.7	0	0	100	6.2
G0711-11S	G11	2017-07-11	08:25:00	2017	watershed sediment	ND	ND	ND	ND	6619.3	160.3		3.7	88	7.3	4.6	47.3	48.1	75.5
G0711-12S	G12	2017-07-11	08:58:00	2017	watershed sediment	ND	ND	ND	ND	DNQ	1122.8		35.9	39.7	0.9	0	0.5	99.5	4.4
G0711-13S	G13	2017-07-11	08:17:00	2017	watershed sediment	ND	ND	ND	ND	1522.7	1.8		0.9	45.1	4.9	6.5	38.8	54.6	67.3
G0809-06AS	G06A	2017-08-09	08:41:00	2017	watershed sediment	ND	ND	25492.1	ND	401.7	120	25.7	11.3	44.4	1.5	0	2.9	97.1	14
G0809-11S	G11	2017-08-09	08:58:00	2017	watershed sediment	ND	ND	ND	ND	2928.5	248	28.8	6.5	79.5	6.3	6.2	56.8	37	88.5
G0809-12AS	G12A	2017-08-09	09:34:00	2017	watershed sediment	ND	ND	ND	ND	DNQ	230.7	20.6	21.1	28.5	0.8	0	2.2	97.8	7.2
G0809-13S	G13	2017-08-09	08:16:00	2017	watershed sediment	ND	ND	ND	ND	2417.6	0.7	ND	ND	34.2	5.2	6.2	52	41.8	89.6
G0907-06AS	G06A	2017-09-07	07:28:00	2017	watershed sediment	ND	ND	3.7592e+06	ND	1963.2	over-range	1326.5	over-range	32.9	0.9	0	0	100	6.7
G0907-11S	G11	2017-09-07	08:30:00	2017	watershed sediment	ND	ND	ND	ND	9156.9	61.1	1.8	1.8	76.5	6	7.5	63.9	28.6	95.5
G0907-12BS	G12B	2017-09-07	08:54:00	2017	watershed sediment	ND	ND	ND	ND	DNQ	329.6	48.8	3	34.8	0.5	20.2	79.8	0	100
G0907-13S	G13	2017-09-07	08:19:00	2017	watershed sediment	ND	ND	ND	ND	57151.7	66.7	2.7	1.8	44.2	4	5.3	94.1	0.6	100
a Blank cells in the table indicate assay not performed or not applicable, ND = not detected, DNQ = detected but not quantifiable, MPN = most probable number.

## Sheet: Table S4
Table S4. Sampling details and results of groundwatera
ID	Site	Date	Location	HF183 (copies/100 mL)	DogBact (copies/100 mL)	Gull2TaqMan (copies/100 mL)	Salmonella (copies/100 mL)	Human adenovirus (copies/100 mL)	Entero1A (c.eq./100 mL)	Total coliform (MPN/100 mL)	E. coli (MPN/100 mL)	Enterococci (MPN/100 mL)	Conductivity (mS/cm at 25°C)	Dissolved oxygen (mg/L)	Temperature (°C)
G1011-GW1	GW1	2016-10-11	Groundwater	ND	ND	160	ND	ND	DNQ	52	52	< 10.0	50.3	3.29	21.4
G1011-GW2	GW2	2016-10-11	Groundwater	ND	ND	DNQ	ND	ND	DNQ	31	20	< 10.0	51.8	2.98	20.2
G1011-GW3	GW3	2016-10-11	Groundwater	ND	ND	ND	ND	ND	DNQ	646	158	< 10.0	52	3	21.5
G1011-GW4	GW4	2016-10-11	Groundwater	ND	ND	ND	ND	ND	DNQ	1334	146	< 10.0	52.8	2.59	22
G1011-GW5	GW5	2016-10-11	Groundwater	ND	ND	ND	ND	ND	ND	41	41	< 10.0	52.7	1.96	20.7
G1011-GW6	GW6	2016-10-11	Groundwater	ND	ND	249.1	ND	ND	15.6	524	354.5	< 10.0	51.1	8.16	19.4
a Blank cells in the table indicate assay not performed or not applicable, ND = not detected, DNQ = detected but not quantifiable, MPN = most probable number.

## Sheet: Table S5
Table S5. Synchronous sampling details and results of surf zone, nearshore and offshore in 2016 and 2017, as well as water collected from a port on the treated wastewater ocean outfall diffuser and from marine water over the diffuser at different depthsa
ID	Site	Date	Time	Year	Condition	Location	HF183 (copies/100 mL)	HumM2 (copies/100 mL)	DogBact (copies/100 mL)	Gull2TaqMan (copies/100 mL)	Salmonella (copies/100 mL)	Human adenovirus (copies/100 mL)	Entero1A (c.eq./100 mL)	Total coliform (MPN/100 mL)	E. coli (MPN/100 mL)	Enterococci (MPN/100 mL)	Conductivity (mS/cm at 25°C)	Dissolved oxygen (mg/L)	Temperature (°C)
G0614-01	G01	2016-06-14	08:49:00	2016	dry	surf zone	ND		15568.8	735.3	ND	ND	147.6	108	41	< 10.0	52.3	9.61	16.3
G0614-02	G02	2016-06-14	08:40:00	2016	dry	surf zone	ND		DNQ	520.8	ND	ND	264.5	119	41	< 10.0	52.4	9.58	16.35
G0614-03	G03	2016-06-14	08:24:00	2016	dry	surf zone	ND		DNQ	1349.2	ND	ND	51	63	52	10	52.4	9.75	16.2
G0614-04	G04	2016-06-14	08:11:00	2016	dry	surf zone	ND		116.4	936.7	ND	ND	30.7	52	20	10	52.1	9.65	16.4
G0614-05	G05	2016-06-14	08:02:00	2016	dry	surf zone	ND		DNQ	403.3	ND	ND	48.6	52.5	30.5	10	50.5	9.05	17.3
G0809-01	G01	2016-08-09	07:44:00	2016	dry	surf zone	ND		DNQ	804.9	ND	ND	58.2	195	52	20	52.8	9	19.3
G0809-02	G02	2016-08-09	07:53:00	2016	dry	surf zone	ND		DNQ	718.7	ND	ND	88.1	152	41	< 10.0	52.5	9.25	18.7
G0809-03	G03	2016-08-09	08:03:00	2016	dry	surf zone	ND		ND	1885	ND	ND	106.9	250	51	10	52.4	9.38	18.6
G0809-04	G04	2016-08-09	08:23:00	2016	dry	surf zone	ND		ND	1162.5	ND	ND	DNQ	247	97	< 10.0	52.4	9.27	18.7
G0809-05	G05	2016-08-09	08:32:00	2016	dry	surf zone	ND		DNQ	DNQ	ND	ND	94.3	121	< 10.0	10	52.2	9.62	18.6
G0920-01	G01	2016-09-20	07:56:00	2016	dry	surf zone	ND		ND	712.7	ND	ND	79.3	801	175	10	51.6	8.83	20
G0920-02	G02	2016-09-20	08:04:00	2016	dry	surf zone	ND		DNQ	827.9	ND	ND	29.6	74	20	10	51.8	9.15	19.2
G0920-03	G03	2016-09-20	08:15:00	2016	dry	surf zone	ND		ND	4133.4	ND	ND	547	428	228	< 10.0	52	9.11	19.2
G0920-04	G04	2016-09-20	08:29:00	2016	dry	surf zone	ND		ND	12678	ND	ND	93.4	235	31	10	51.9	9.1	19.2
G0920-05	G05	2016-09-20	08:37:00	2016	dry	surf zone	DNQ	ND	DNQ	2295.5	ND	ND	34.6	108	< 10.0	< 10.0	52	9.26	19.3
G0627-01	G01	2017-06-27	07:35:00	2017	dry	surf zone	ND		1224.7	1064.3	ND	ND	187	1575.6	291.7	10	52	9.17	18.9
G0627-02	G02	2017-06-27	07:41:00	2017	dry	surf zone	ND		705.9	1615.4	ND	ND	226.2	862.4	265.3	10	52	9.45	18.1
G0627-03	G03	2017-06-27	07:51:00	2017	dry	surf zone	ND		306.3	2640.8	ND	ND	136.7	274.8	108.9	<10.0	52	9.41	18.3
G0627-04	G04	2017-06-27	08:01:00	2017	dry	surf zone	ND		DNQ	6352.5	ND	ND	118.4	488.2	268.6	<10.0	51.9	9.14	18.7
G0627-05	G05	2017-06-27	08:09:00	2017	dry	surf zone	ND		ND	2368	ND	ND	46.1	504.1	194.6	10	52.1	9.44	18.5
G0720-01	G01	2017-07-20	07:34:00	2017	dry	surf zone	ND		ND	DNQ	ND	ND	DNQ	982	41.3	20.2	52.1	9.37	19.2
G0720-02	G02	2017-07-20	07:42:00	2017	dry	surf zone	DNQ	ND	ND	545.6	ND	ND	84.4	443.4	20.1	<10.0	52	9.41	18.9
G0720-03	G03	2017-07-20	07:49:00	2017	dry	surf zone	DNQ	ND	ND	303.8	ND	ND	695.9	590.8	63.2	10	52.2	9.36	18.9
G0720-04	G04	2017-07-20	08:00:00	2017	dry	surf zone	ND		ND	5013.7	ND	ND	409.4	312.9	86	<10.0	52	9.27	19.5
G0720-05	G05	2017-07-20	08:07:00	2017	dry	surf zone	ND		ND	3190.1	ND	ND	269.5	268.6	63.2	<10.0	52.1	9.36	19.2
G0822-01	G01	2017-08-22	07:29:00	2017	dry	surf zone	ND		493.6	5006.5	ND	ND	167	5794.3	1152.8	10	52.4	8.28	18.8
G0822-02	G02	2017-08-22	07:37:00	2017	dry	surf zone	DNQ	ND	ND	DNQ	ND	ND	15.1	215.7	10	<10.0	51.9	8.72	17.5
G0822-03	G03	2017-08-22	07:45:00	2017	dry	surf zone	ND		ND	1673.2	ND	ND	2074.4	1917.9	793.6	20.2	52.5	8.68	17.6
G0822-04	G04	2017-08-22	08:00:00	2017	dry	surf zone	ND		DNQ	726.1	ND	ND	97.9	643.7	265.3	30.6	52.4	8.42	18.4
G0822-05	G05	2017-08-22	08:10:00	2017	dry	surf zone	ND		3219.6	2397.9	ND	ND	25.1	512.1	308.9	<10.0	52.4	8.39	18.7
G0914-01	G01	2017-09-14	08:26:00	2017	dry	surf zone	ND		152.2	15485.7	ND	ND	48.7	408.3	73.8	<10.0	52.4	8.63	18.9
G0914-02	G02	2017-09-14	08:32:00	2017	dry	surf zone	ND		DNQ	997.1	ND	ND	143.8	481.8	184.9	20.2	52.4	8.59	18.9
G0914-03	G03	2017-09-14	08:42:00	2017	dry	surf zone	ND		DNQ	2449	ND	ND	406.6	1152.6	419.5	9.9	52.3	8.45	18.8
G0914-04	G04	2017-09-14	08:53:00	2017	dry	surf zone	ND		ND	2795.9	ND	ND	53	717.3	495.4	<10.0	52.3	8.51	19
G0914-05	G05	2017-09-14	08:59:00	2017	dry	surf zone	ND		DNQ	2758.6	ND	ND	33.4	428.4	186.9	<10.0	52.3	8.5	19
G1010-01	G01	2017-10-10	07:36:00	2017	dry	surf zone	ND		DNQ	1363.2	ND	ND	135.3	674.7	74.5	<10.0	52.9	8.53	17.8
G1010-02	G02	2017-10-10	07:40:00	2017	dry	surf zone	ND		DNQ	930.8	ND	ND	21.3	934.6	85.2	<10.0	52.6	8.61	18.1
G1010-03	G03	2017-10-10	07:47:00	2017	dry	surf zone	ND		164.6	2518.2	ND	ND	977.4	386.2	96.9	<10.0	52.6	8.94	17.5
G1010-04	G04	2017-10-10		2017	dry	surf zone	ND		ND	5342.7	ND	ND	283.7	983.1	288.2	30.6	52.6	8.59	17.5
G1010-05	G05	2017-10-10	08:06:00	2017	dry	surf zone	ND		ND	2639.5	ND	ND	122.7	441.4	30.6	10	53	8.91	17.1
G0614-1NS	G-1NS	2016-06-14	08:04:00	2016	dry	nearshore	ND		DNQ	DNQ	ND	ND	ND	< 10.0	< 10.0	< 10.0	49.2	10.98	16.4
G0614-2NS	G-2NS	2016-06-14	08:15:00	2016	dry	nearshore	DNQ	ND	DNQ	163.9	ND	ND	153.1	41	20	< 10.0	49.3	10.3	16.05
G0614-3NS	G-3NS	2016-06-14	08:30:00	2016	dry	nearshore	ND		DNQ	206.8	ND	ND	DNQ	41	10	< 10.0	49.2	10.37	16.45
G0809-1NS	G-1NS	2016-08-09	07:58:00	2016	dry	nearshore	ND		ND	425.8	ND	ND	DNQ	62	10	< 10.0	49.2	11.18	19.7
G0809-2NS	G-2NS	2016-08-09	08:08:00	2016	dry	nearshore	ND		ND	335.1	ND	ND	ND	145	10	< 10.0	49.2	11.18	19
G0809-3NS	G-3NS	2016-08-09	08:19:00	2016	dry	nearshore	ND		ND	ND	ND	ND	DNQ	175	20	< 10.0	49.3	10.53	18.8
G0920-1NS	G-1NS	2016-09-20	08:01:00	2016	dry	nearshore	DNQ	ND	DNQ	312.3	ND	ND	DNQ	134	< 10.0	< 10.0	48.9	9.7	19.7
G0920-2NS	G-2NS	2016-09-20	08:09:00	2016	dry	nearshore	ND		ND	228.9	ND	ND	DNQ	228	< 10.0	< 10.0	49	9.91	19.1
G0920-3NS	G-3NS	2016-09-20	08:17:00	2016	dry	nearshore	ND		ND	4010.2	ND	ND	48.4	232	15	< 10.0	49.1	9.54	19.3
G0627-1NS	G-1NS	2017-06-27	07:33:00	2017	dry	nearshore	ND		DNQ	DNQ	ND	ND	67.6	121.1	40.9	<10.0	48	9.98	18.8
G0627-2NS	G-2NS	2017-06-27	07:52:00	2017	dry	nearshore	ND		DNQ	378.9	ND	ND	1267.4	173.05	133.95	<10.0	48.6	9.98	18.45
G0627-3NS	G-3NS	2017-06-27	08:08:00	2017	dry	nearshore	ND		ND	5594.8	ND	ND	1158.5	255.9	110	<10.0	48.4	10.15	18.7
G0720-1NS	G-1NS	2017-07-20	07:35:00	2017	dry	nearshore	ND		DNQ	433.4	ND	ND	33.4	694.5	41.3	9.9	49.2	9.34	19.1
G0720-2NS	G-2NS	2017-07-20	07:49:00	2017	dry	nearshore	ND		ND	237.5	ND	ND	42.8	143.5	30.1	<10.0	49.2	9.82	19
G0720-3NS	G-3NS	2017-07-20	08:08:00	2017	dry	nearshore	ND		ND	4409.9	ND	ND	481.7	345.1	146.4	<10.0	49.2	9.26	19.2
G0822-1NS	G-1NS	2017-08-22	07:30:00	2017	dry	nearshore	ND		ND	257.5	ND	ND	26	108.9	10	<10.0	49.5	9.38	18.3
G0822-2NS	G-2NS	2017-08-22	07:46:00	2017	dry	nearshore	ND		241.5	DNQ	ND	ND	DNQ	157.9	<10.0	<10.0	49.6	9.78	18.4
G0822-3NS	G-3NS	2017-08-22	08:11:00	2017	dry	nearshore	ND		DNQ	288.7	ND	ND	DNQ	227	20.3	<10.0	49.6	9.52	19.1
G0914-1NS	G-1NS	2017-09-14	08:28:00	2017	dry	nearshore	ND		DNQ	2855.9	ND	ND	47.2	230	20.2	<10.0	50.2	9.06	19.8
G0914-2NS	G-2NS	2017-09-14	08:43:00	2017	dry	nearshore	ND		ND	1076.9	ND	ND	DNQ	142	41.3	<10.0	49.3	9.41	19.2
G0914-3NS	G-3NS	2017-09-14	08:59:00	2017	dry	nearshore	ND		DNQ	1405.9	ND	ND	DNQ	382.5	259	<10.0	49.3	9.21	18.95
G1010-1NS	G-1NS	2017-10-10	07:37:00	2017	dry	nearshore	ND		DNQ	531.1	ND	ND	DNQ	190.5	<10.0	<10.0	51.4	9.58	18.3
G1010-2NS	G-2NS	2017-10-10	07:48:00	2017	dry	nearshore	ND		ND	1939.2	ND	ND	67.3	413.7	52.1	10	50.2	9.95	17.8
G1010-3NS	G-3NS	2017-10-10	08:08:00	2017	dry	nearshore	ND		ND	3954.3	ND	ND	DNQ	254.4	20.1	<10.0	50.1	9.83	17.7
G0614-1OS	G-1OS	2016-06-14	09:12:00	2016	dry	offshore	DNQ	ND	DNQ	DNQ	ND	ND	29.6	< 10.0	< 10.0	< 10.0	48.9	11.21	16.25
G0614-2OS	G-2OS	2016-06-14	09:01:00	2016	dry	offshore	ND		DNQ	DNQ	ND	ND	DNQ	< 10.0	< 10.0	< 10.0	49	10.87	16.3
G0614-3OS	G-3OS	2016-06-14	08:50:00	2016	dry	offshore	ND		ND	DNQ	ND	ND	40.8	10	< 10.0	< 10.0	49.2	10.8	16.6
G0614-4OS	G-4OS	2016-06-14	08:42:00	2016	dry	offshore	ND		DNQ	DNQ	ND	ND	DNQ	31	10	< 10.0	49.2	10.72	16.55
G0809-1OS	G-1OS	2016-08-09	09:00:00	2016	dry	offshore	ND		DNQ	ND	ND	ND	DNQ	10	< 10.0	< 10.0	49.2	11.62	18.9
G0809-2OS	G-2OS	2016-08-09	08:50:00	2016	dry	offshore	ND		ND	ND	ND	ND	DNQ	10	< 10.0	< 10.0	49.2	11.61	18.8
G0809-3OS	G-3OS	2016-08-09	08:40:00	2016	dry	offshore	ND		ND	ND	ND	ND	DNQ	30	< 10.0	< 10.0	49.4	11.48	18.9
G0809-4OS	G-4OS	2016-08-09	08:29:00	2016	dry	offshore	ND		ND	197.1	ND	ND	DNQ	25.5	< 10.0	< 10.0	49.3	11.45	18.9
G0920-1OS	G-1OS	2016-09-20	08:49:00	2016	dry	offshore	ND		ND	262.1	ND	ND	DNQ	75	< 10.0	< 10.0	49	10	19.2
G0920-2OS	G-2OS	2016-09-20	08:42:00	2016	dry	offshore	ND		ND	173.8	ND	ND	DNQ	243	< 10.0	< 10.0	49	9.91	19.2
G0920-3OS	G-3OS	2016-09-20	08:34:00	2016	dry	offshore	ND		ND	DNQ	ND	ND	DNQ	226	< 10.0	< 10.0	49.1	9.93	19.2
G0920-4OS	G-4OS	2016-09-20	08:25:00	2016	dry	offshore	ND		ND	514.7	ND	ND	DNQ	187	10	< 10.0	49.1	9.92	19.2
G0627-1OS	G-1OS	2017-06-27	08:48:00	2017	dry	offshore	DNQ	ND	DNQ	ND	ND	ND	1777.6	196.7	184.9	10	48.8	10.95	17.9
G0627-2OS	G-2OS	2017-06-27	08:39:00	2017	dry	offshore	ND		ND	DNQ	ND	ND	174.2	20.2	20.2	<10.0	48.9	11.04	17.9
G0627-3OS	G-3OS	2017-06-27	08:31:00	2017	dry	offshore	ND		ND	495.7	ND	ND	491.1	41.3	20.2	<10.0	48.8	10.77	18.1
G0627-4OS	G-4OS	2017-06-27	08:22:00	2017	dry	offshore	ND		DNQ	219	ND	ND	331.9	97.9	74.5	<10.0	48.6	10.86	18.1
G0720-1OS	G-1OS	2017-07-20	08:43:00	2017	dry	offshore	ND		ND	DNQ	ND	ND	354.4	277.4	10	<10.0	49.2	10.37	19
G0720-2OS	G-2OS	2017-07-20	08:35:00	2017	dry	offshore	ND		ND	ND	ND	ND	335.2	281.3	<10.0	<10.0	49.2	10.29	19
G0720-3OS	G-3OS	2017-07-20	08:26:00	2017	dry	offshore	ND		ND	380.6	ND	ND	434.3	223	72.4	<10.0	49.2	9.94	19
G0720-4OS	G-4OS	2017-07-20	08:16:00	2017	dry	offshore	ND		ND	DNQ	ND	ND	20	20.2	<10.0	<10.0	49	10.15	18.95
G0822-1OS	G-1OS	2017-08-22	08:51:00	2017	dry	offshore	ND		DNQ	130.1	ND	ND	DNQ	133.6	10	<10.0	49.3	9.52	19.4
G0822-2OS	G-2OS	2017-08-22	08:41:00	2017	dry	offshore	ND		ND	123.2	ND	ND	DNQ	73.8	<10.0	<10.0	49.3	9.61	19.1
G0822-3OS	G-3OS	2017-08-22	08:32:00	2017	dry	offshore	ND		ND	ND	ND	ND	DNQ	73.1	<10.0	<10.0	49.4	9.62	18.9
G0822-4OS	G-4OS	2017-08-22	08:23:00	2017	dry	offshore	ND		ND	DNQ	ND	ND	ND	157.9	10	<10.0	49.4	9.36	18.9
G0914-1OS	G-1OS	2017-09-14	09:33:00	2017	dry	offshore	ND		ND	DNQ	ND	ND	DNQ	63.3	<10.0	<10.0	49.2	9.72	18.8
G0914-2OS	G-2OS	2017-09-14	09:25:00	2017	dry	offshore	ND		ND	DNQ	ND	ND	DNQ	85.2	<10.0	<10.0	49.2	9.74	18.8
G0914-3OS	G-3OS	2017-09-14	09:16:00	2017	dry	offshore	ND		ND	156.3	ND	ND	DNQ	171.2	<10.0	<10.0	49.3	9.63	18.7
G0914-4OS	G-4OS	2017-09-14	09:08:00	2017	dry	offshore	ND		ND	1062.7	ND	ND	DNQ	186.6	52.1	<10.0	49.3	9.58	18.8
G1010-1OS	G-1OS	2017-10-10	08:47:00	2017	dry	offshore	ND		ND	DNQ	ND	ND	DNQ	146.25	<10.0	<10.0	49.9	11.55	18.2
G1010-2OS	G-2OS	2017-10-10	08:39:00	2017	dry	offshore	ND		ND	697.9	ND	ND	DNQ	121.1	<10.0	<10.0	50.1	11.17	17.9
G1010-3OS	G-3OS	2017-10-10	08:30:00	2017	dry	offshore	ND		ND	1373	ND	ND	DNQ	62.6	<10.0	<10.0	50	10.87	17.65
G1010-4OS	G-4OS	2017-10-10	08:20:00	2017	dry	offshore	ND		ND	2153.3	ND	ND	DNQ	95.1	<10.0	<10.0	50.1	10.56	17.7
G0822-ED	G-ED	2017-08-22	10:45:00	2017	dry	outfall diffuser port	DNQ	DNQ	ND	ND	ND	ND	DNQ	463.8	<10.0	<10.0	41.6	7.48	21.1
G0914-ED	G-ED	2017-09-14	11:00:00	2017	dry	outfall diffuser port	ND		ND	ND	ND	ND	DNQ	2035.4	<10.0	10	10.51	5.75	21.7
G1010-ED	G-ED	2017-10-10	10:13:00	2017	dry	outfall diffuser port	ND		ND	ND	ND	ND	DNQ	7269.9	30.6	<10.0	4.29	6.1	22.4
G0627-1DF	G-1DF	2017-06-27	09:05:00	2017	dry	1m from surface, over diffuser	ND		ND	ND	ND	ND	140.4	10	10	<10.0	48.5	11.38	17.8
G0720-1DF	G-1DF	2017-07-20	09:40:00	2017	dry	1m from surface, over diffuser	ND		ND	ND	ND	ND	33.9	422.3	<10.0	<10.0	49.1	10.22	19.9
G0822-1DF	G-1DF	2017-08-22	09:02:00	2017	dry	1m from surface, over diffuser	ND		ND	DNQ	ND	ND	DNQ	86	<10.0	<10.0	49.2	9.47	19.6
G0914-1DF	G-1DF	2017-09-14	09:45:00	2017	dry	1m from surface, over diffuser	ND		ND	ND	ND	ND	DNQ	161.3	<10.0	<10.0	49.2	9.65	19.3
G1010-1DF	G-1DF	2017-10-10	09:00:00	2017	dry	1m from surface, over diffuser	ND		ND	ND	ND	ND	DNQ	402	<10.0	<10.0	49.9	11.02	18.5
G0627-2DF	G-2DF	2017-06-27	09:12:00	2017	dry	9m from surface, over diffuser	ND		ND	ND	ND	ND	143.4	<10.0	<10.0	<10.0	48.6	11.4	17.5
G0720-2DF	G-2DF	2017-07-20	09:50:00	2017	dry	9m from surface, over diffuser	ND		ND	ND	ND	ND	91.2	619.8	<10.0	<10.0	48.6	10.15	18.3
G0822-2DF	G-2DF	2017-08-22	09:09:00	2017	dry	9m from surface, over diffuser	ND		ND	ND	ND	ND	ND	97.9	<10.0	<10.0	49.1	9.85	18.7
G0914-2DF	G-2DF	2017-09-14	09:51:00	2017	dry	9m from surface, over diffuser	ND		ND	72.1	ND	ND	DNQ	156.3	<10.0	<10.0	49	9.59	18.7
G1010-2DF	G-2DF	2017-10-10	09:07:00	2017	dry	9m from surface, over diffuser	ND		ND	DNQ	ND	ND	ND	284.7	<10.0	<10.0	49.4	11.02	18.7
G0627-3DF	G-3DF	2017-06-27	09:24:00	2017	dry	18m from surface, over diffuser	DNQ	ND	ND	ND	ND	ND	32.3	10	10	<10.0	47.2	5.95	14.95
G0720-3DF	G-3DF	2017-07-20	10:00:00	2017	dry	18m from surface, over diffuser	ND		ND	ND	ND	ND	45.6	323.7	<10.0	<10.0	47.6	8.82	16.5
G0822-3DF	G-3DF	2017-08-22	09:16:00	2017	dry	18m from surface, over diffuser	130.8	DNQ	ND	ND	ND	ND	DNQ	215.7	<10.0	<10.0	47.5	8.64	16.95
G0914-3DF	G-3DF	2017-09-14	09:59:00	2017	dry	18m from surface, over diffuser	ND		ND	ND	ND	ND	DNQ	203.4	<10.0	<10.0	47.6	9.09	16.8
G1010-3DF	G-3DF	2017-10-10	09:15:00	2017	dry	18m from surface, over diffuser	ND		ND	ND	ND	ND	DNQ	364.1	<10.0	9.9	49	8.89	16.4
a Blank cells in the table indicate assay not performed, ND = not detected, DNQ = detected but not quantifiable, MPN = most probable number. The results of surf zone water samples are also presented in Table S1.

## Sheet: Table S6
Table S6. Sampling details and results of surf zone water samples for bather shedding studiesa
ID	Site	Date	Time	Year	Condition	Sub-study	Location	HF183 (copies/100 mL)	HumM2 (copies/100 mL)	Human adenovirus (copies/100 mL)	Entero1A (c.eq./100 mL)	Total coliform (MPN/100 mL)	E. coli (MPN/100 mL)	Enterococci (MPN/100 mL)	Conductivity (mS/cm at 25°C)	Dissolved oxygen (mg/L)	Temperature (°C)
G0703a-01	G01	2017-07-03	08:33:00	2017	dry	holiday and busy weekend	surf zone	DNQ	ND	ND	89.8	372.5	73.8	<10.0	52.1	9.84	16.2
G0703p-01	G01	2017-07-03	16:05:00	2017	dry	holiday and busy weekend	surf zone	ND		ND	30	432.8	25.4	15.1	51.9	8.98	20.3
G0703a-02	G02	2017-07-03	08:41:00	2017	dry	holiday and busy weekend	surf zone	ND		ND	63.5	167.7	40.9	<10.0	52	9.94	15.9
G0703p-02	G02	2017-07-03	16:15:00	2017	dry	holiday and busy weekend	surf zone	ND		ND	68	119.9	63.2	<10.0	52.1	9.1	20.3
G0703a-03	G03	2017-07-03	08:49:00	2017	dry	holiday and busy weekend	surf zone	ND		ND	311.8	173.1	52.1	<10.0	51.9	9.95	15.9
G0703p-03	G03	2017-07-03	16:20:00	2017	dry	holiday and busy weekend	surf zone	ND		ND	DNQ	41.3	10	<10.0	51.9	9.13	20
G0703a-04	G04	2017-07-03	09:04:00	2017	dry	holiday and busy weekend	surf zone	ND		ND	32.5	416.5	121.1	<10.0	52.1	9.75	16.4
G0703p-04	G04	2017-07-03	16:28:00	2017	dry	holiday and busy weekend	surf zone	ND		ND	34.1	1296.3	608.6	10	52.2	9.26	19.2
G0703a-05	G05	2017-07-03	09:13:00	2017	dry	holiday and busy weekend	surf zone	ND		ND	DNQ	260.8	98.4	<10.0	52.1	9.75	16.3
G0703p-05	G05	2017-07-03	16:38:00	2017	dry	holiday and busy weekend	surf zone	ND		ND	39.5	287.2	96.9	<10.0	52.4	9.4	19.3
G0812a-01	G01	2017-08-12	08:05:00	2017	dry	holiday and busy weekend	surf zone	ND		ND	250.6	7269.9	702.7	63.2	53.4	8.77	19.2
G0812p-01	G01	2017-08-12	15:36:00	2017	dry	holiday and busy weekend	surf zone	ND		ND	91.4	157.9	62.6	<10.0	53	9.05	21
G0812a-02	G02	2017-08-12	08:13:00	2017	dry	holiday and busy weekend	surf zone	ND		ND	DNQ	288.2	10	<10.0	52.6	9.49	18.7
G0812p-02	G02	2017-08-12	15:42:00	2017	dry	holiday and busy weekend	surf zone	ND		ND	211.6	538.1	73.1	30.6	52.6	9.07	21.1
G0812a-03	G03	2017-08-12	08:20:00	2017	dry	holiday and busy weekend	surf zone	ND		ND	731.9	413.5	159.6	10	52.8	9.43	18.7
G0812p-03	G03	2017-08-12	15:52:00	2017	dry	holiday and busy weekend	surf zone	DNQ	ND	ND	29.9	479.8	94.2	30.4	52.9	9.12	21.65
G0812a-04	G04	2017-08-12	08:33:00	2017	dry	holiday and busy weekend	surf zone	ND		ND	179.1	554.5	295.7	15.1	52.9	9.28	18.8
G0812p-04	G04	2017-08-12	16:02:00	2017	dry	holiday and busy weekend	surf zone	ND		ND	223	398.85	35.65	30.6	52.9	9.01	21.4
G0812a-05	G05	2017-08-12	08:38:00	2017	dry	holiday and busy weekend	surf zone	ND		ND	108.8	561.4	317	10	52.7	8.95	19.3
G0812p-05	G05	2017-08-12	16:08:00	2017	dry	holiday and busy weekend	surf zone	ND		ND	84.2	578	354.5	<10.0	52.7	9.16	20.8
G0904a-01	G01	2017-09-04	08:23:00	2017	wetb	holiday and busy weekend	surf zone	ND		ND	68	866.8	121.1	20.2	52.2	8.34	20.7
G0904p-01	G01	2017-09-04	16:00:00	2017	wet	holiday and busy weekend	surf zone	ND		ND	42.3	3608.7	656.8	30.6	52.7	8.18	21.7
G0904a-02	G02	2017-09-04	08:37:00	2017	wet	holiday and busy weekend	surf zone	ND		ND	79.5	767.8	131	20.2	52.1	8.32	20.7
G0904p-02	G02	2017-09-04	16:03:00	2017	wet	holiday and busy weekend	surf zone	ND		ND	27.2	799.85	191.9	10	52.6	8.22	21.5
G0904a-03	G03	2017-09-04	08:47:00	2017	wet	holiday and busy weekend	surf zone	ND		ND	202.2	694.5	132.3	30.6	52.1	8.31	20.9
G0904p-03	G03	2017-09-04	16:09:00	2017	wet	holiday and busy weekend	surf zone	DNQ	ND	ND	33.1	410.8	108.9	<10.0	52.5	8.27	21.6
G0904a-04	G04	2017-09-04	09:03:00	2017	wet	holiday and busy weekend	surf zone	ND		ND	DNQ	702.7	410.3	133.6	52.2	8.22	21.4
G0904p-04	G04	2017-09-04	16:22:00	2017	wet	holiday and busy weekend	surf zone	ND		ND	136.1	727.9	291.7	20.1	52.4	8.24	21.5
G0904a-05	G05	2017-09-04	09:11:00	2017	wet	holiday and busy weekend	surf zone	ND		ND	DNQ	1037.25	296.5	25.4	52.2	8.16	21.7
G0904p-05	G05	2017-09-04	16:30:00	2017	wet	holiday and busy weekend	surf zone	ND		ND	121.1	383.9	148	<10.0	52.3	8.22	21.5
G0620-03	G03	2017-06-20	19:32:00	2017	dry	water defecation	surf zone	ND		ND	809.5	1841.8	137.9	230.7	52.3	9.31	19.1
G0621a-03	G03	2017-06-21	07:48:00	2017	dry	water defecation	surf zone	ND		ND	1112.7	504.1	129.7	<10.0	52.6	9.5	17.35
G0621p-03	G03	2017-06-21	17:25:00	2017	dry	water defecation	surf zone	ND		ND	241.9	793.6	318.4	10	52.7	9.04	20.35
G0801-03	G03	2017-08-01	18:50:00	2017	dry	water defecation	surf zone	ND		ND	373.5	1193.15	88.95	365.6	52.3	9.13	20.4
G0802a-03	G03	2017-08-02	08:14:00	2017	dry	water defecation	surf zone	ND		ND	3392.3	1222.9	82.1	41.3	52.3	9.05	19.1
G0802p-03	G03	2017-08-02	16:04:00	2017	dry	water defecation	surf zone	ND		ND	308.4	255.9	<10.0	10	52.3	8.95	22.8
G0823-03	G03	2017-08-23	18:43:00	2017	dry	water defecation	surf zone	ND		ND	85.7	427.3	204.15	52.25	53.1	8.4	20
G0824a-03	G03	2017-08-24	08:16:00	2017	dry	water defecation	surf zone	ND		ND	584.2	1454.9	882.3	30.6	52.8	8.62	18.1
G0824p-03	G03	2017-08-24	15:39:00	2017	dry	water defecation	surf zone	ND		ND	56.2	294.1	85.2	<10.0	53	8.45	20.95
G0926-03	G03	2017-09-26	18:30:00	2017	dry	water defecation	surf zone	ND		ND	59	225.5	110	<10.0	52.9	9.35	18.7
G0927a-03	G03	2017-09-27	08:24:00	2017	dry	water defecation	surf zone	ND		ND	DNQ	651	159.6	10	52.8	8.87	17.5
G0927p-03	G03	2017-09-27	15:42:00	2017	dry	water defecation	surf zone	ND		ND	100.9	306.9	108.9	20.1	52.5	8.82	20.9
G1017-03	G03	2017-10-17	18:25:00	2017	dry	water defecation	surf zone	ND		ND	158	304.15	69.6	9.9	50.2	9.49	19.5
G1018a-03	G03	2017-10-18	08:05:00	2017	dry	water defecation	surf zone	ND		ND	330.2	162.6	41.3	10	49.8	9.36	18.7
G1018p-03	G03	2017-10-18	15:51:00	2017	dry	water defecation	surf zone	ND		ND	164.1	256.5	41.3	<10.0	49.5	8.68	21.8
a Blank cells in the table indicate assay not performed, ND = not detected, DNQ = detected but not quantifiable, MPN = most probable number.
b Samples from 9/4/17 were taken 1 day after a microcell storm event (0.19" rainfall measured at UCSB).

## Sheet: Table S7
Table S7. Counts of people in water and on sand as well as human marker concentrations for surf zone samples in 2017a,b
ID	Site	Date	Time	Condition	Sub-study	In water	On sand	HF183 (copies/100 mL)
G0703a-01	G01	2017-07-03	08:33:00	dry	holiday and busy weekend	0	0	DNQ
G0703a-02	G02	2017-07-03	08:41:00	dry	holiday and busy weekend	0	0	0
G0703a-03	G03	2017-07-03	08:49:00	dry	holiday and busy weekend	0	0	0
G0703a-04	G04	2017-07-03	09:04:00	dry	holiday and busy weekend	6	0	0
G0703a-05	G05	2017-07-03	09:13:00	dry	holiday and busy weekend	0	0	0
G0703p-01	G01	2017-07-03	16:05:00	dry	holiday and busy weekend	0	12	0
G0703p-02	G02	2017-07-03	16:15:00	dry	holiday and busy weekend	7	32	0
G0703p-03	G03	2017-07-03	16:20:00	dry	holiday and busy weekend	13	88	0
G0703p-04	G04	2017-07-03	16:28:00	dry	holiday and busy weekend	0	28	0
G0703p-05	G05	2017-07-03	16:38:00	dry	holiday and busy weekend	0	3	0
G0812a-01	G01	2017-08-12	08:05:00	dry	holiday and busy weekend	2	2	0
G0812a-02	G02	2017-08-12	08:13:00	dry	holiday and busy weekend	0	1	0
G0812a-03	G03	2017-08-12	08:20:00	dry	holiday and busy weekend	0	0	0
G0812a-04	G04	2017-08-12	08:33:00	dry	holiday and busy weekend	0	0	0
G0812a-05	G05	2017-08-12	08:38:00	dry	holiday and busy weekend	0	0	0
G0812p-01	G01	2017-08-12	15:36:00	dry	holiday and busy weekend	4	0	0
G0812p-02	G02	2017-08-12	15:42:00	dry	holiday and busy weekend	3	28	0
G0812p-03	G03	2017-08-12	15:52:00	dry	holiday and busy weekend	8	7	DNQ
G0812p-04	G04	2017-08-12	16:02:00	dry	holiday and busy weekend	0	0	0
G0812p-05	G05	2017-08-12	16:08:00	dry	holiday and busy weekend	0	0	0
G0904a-01	G01	2017-09-04	08:23:00	wet	holiday and busy weekend	0	4	0
G0904a-02	G02	2017-09-04	08:37:00	wet	holiday and busy weekend	0	1	0
G0904a-03	G03	2017-09-04	08:47:00	wet	holiday and busy weekend	0	1	0
G0904a-04	G04	2017-09-04	09:03:00	wet	holiday and busy weekend	0	0	0
G0904a-05	G05	2017-09-04	09:11:00	wet	holiday and busy weekend	0	0	0
G0904p-01	G01	2017-09-04	16:00:00	wet	holiday and busy weekend	1	6	0
G0904p-02	G02	2017-09-04	16:03:00	wet	holiday and busy weekend	1	14	0
G0904p-03	G03	2017-09-04	16:09:00	wet	holiday and busy weekend	4	3	DNQ
G0904p-04	G04	2017-09-04	16:22:00	wet	holiday and busy weekend	0	0	0
G0904p-05	G05	2017-09-04	16:30:00	wet	holiday and busy weekend	0	0	0
G0621a-03	G03	2017-06-21	07:48:00	dry	water defecation	0	0	0
G0801-03	G03	2017-08-01	18:50:00	dry	water defecation	6	0	0
G0802a-03	G03	2017-08-02	08:14:00	dry	water defecation	0	0	0
G0802p-03	G03	2017-08-02	16:04:00	dry	water defecation	8	2	0
G0823-03	G03	2017-08-23	18:43:00	dry	water defecation	0	0	0
G0824a-03	G03	2017-08-24	08:16:00	dry	water defecation	0	0	0
G0824p-03	G03	2017-08-24	15:39:00	dry	water defecation	0	0	0
G0926-03	G03	2017-09-26	18:30:00	dry	water defecation	0	0	0
G0927a-03	G03	2017-09-27	08:24:00	dry	water defecation	0	2	0
G0927p-03	G03	2017-09-27	15:42:00	dry	water defecation	4	0	0
G1017-03	G03	2017-10-17	18:25:00	dry	water defecation	0	0	0
G1018a-03	G03	2017-10-18	08:05:00	dry	water defecation	0	0	0
G1018p-03	G03	2017-10-18	15:51:00	dry	water defecation	0	0	0
G0613-01	G01	2017-06-13	07:08:00	dry	watershed/surf zone	0	0	0
G0613-02	G02	2017-06-13	07:18:00	dry	watershed/surf zone	0	0	0
G0613-03	G03	2017-06-13	07:39:00	dry	watershed/surf zone	0	0	0
G0613-04	G04	2017-06-13	07:52:00	dry	watershed/surf zone	0	0	0
G0613-05	G05	2017-06-13	08:02:00	dry	watershed/surf zone	1	0	0
G0627-01	G01	2017-06-27	07:35:00	dry	surf zone/nearshore/offshore	0	0	0
G0627-02	G02	2017-06-27	07:41:00	dry	surf zone/nearshore/offshore	0	0	0
G0627-03	G03	2017-06-27	07:51:00	dry	surf zone/nearshore/offshore	0	0	0
G0627-04	G04	2017-06-27	08:01:00	dry	surf zone/nearshore/offshore	0	0	0
G0627-05	G05	2017-06-27	08:09:00	dry	surf zone/nearshore/offshore	0	0	0
G0711-01	G01	2017-07-11	07:07:00	dry	watershed/surf zone	0	2	0
G0711-02	G02	2017-07-11	07:17:00	dry	watershed/surf zone	0	0	0
G0711-03	G03	2017-07-11	07:35:00	dry	watershed/surf zone	0	0	0
G0711-04	G04	2017-07-11	07:46:00	dry	watershed/surf zone	0	0	0
G0711-05	G05	2017-07-11	07:52:00	dry	watershed/surf zone	0	0	0
G0720-01	G01	2017-07-20	07:34:00	dry	surf zone/nearshore/offshore	0	0	0
G0720-02	G02	2017-07-20	07:42:00	dry	surf zone/nearshore/offshore	0	1	DNQ
G0720-03	G03	2017-07-20	07:49:00	dry	surf zone/nearshore/offshore	0	0	DNQ
G0720-04	G04	2017-07-20	08:00:00	dry	surf zone/nearshore/offshore	0	0	0
G0720-05	G05	2017-07-20	08:07:00	dry	surf zone/nearshore/offshore	0	0	0
G0809-01	G01	2017-08-09	07:09:00	dry	watershed/surf zone	0	1	0
G0809-02	G02	2017-08-09	07:20:00	dry	watershed/surf zone	0	1	0
G0809-03	G03	2017-08-09	07:30:00	dry	watershed/surf zone	0	0	0
G0809-04	G04	2017-08-09	07:42:00	dry	watershed/surf zone	0	0	0
G0809-05	G05	2017-08-09	07:49:00	dry	watershed/surf zone	0	0	0
G0822-01	G01	2017-08-22	07:29:00	dry	surf zone/nearshore/offshore	0	0	0
G0822-02	G02	2017-08-22	07:37:00	dry	surf zone/nearshore/offshore	0	0	DNQ
G0822-03	G03	2017-08-22	07:45:00	dry	surf zone/nearshore/offshore	0	0	0
G0822-04	G04	2017-08-22	08:00:00	dry	surf zone/nearshore/offshore	0	0	0
G0822-05	G05	2017-08-22	08:10:00	dry	surf zone/nearshore/offshore	0	0	0
G0907-01	G01	2017-09-07	07:09:00	dry	watershed/surf zone	0	0	DNQ
G0907-02	G02	2017-09-07	07:19:00	dry	watershed/surf zone	0	0	DNQ
G0907-03	G03	2017-09-07	07:44:00	dry	watershed/surf zone	0	0	DNQ
G0907-04	G04	2017-09-07	07:56:00	dry	watershed/surf zone	0	0	0
G0907-05	G05	2017-09-07	08:05:00	dry	watershed/surf zone	0	0	DNQ
G0914-01	G01	2017-09-14	08:26:00	dry	surf zone/nearshore/offshore	0	0	0
G0914-02	G02	2017-09-14	08:32:00	dry	surf zone/nearshore/offshore	0	0	0
G0914-03	G03	2017-09-14	08:42:00	dry	surf zone/nearshore/offshore	0	0	0
G0914-04	G04	2017-09-14	08:53:00	dry	surf zone/nearshore/offshore	0	0	0
G0914-05	G05	2017-09-14	08:59:00	dry	surf zone/nearshore/offshore	0	0	0
G0921-01	G01	2017-09-21	07:09:00	dry	watershed/surf zone	0	0	0
G0921-02	G02	2017-09-21	07:15:00	dry	watershed/surf zone	0	0	0
G0921-03	G03	2017-09-21	07:35:00	dry	watershed/surf zone	0	0	0
G0921-04	G04	2017-09-21	07:48:00	dry	watershed/surf zone	0	0	0
G0921-05	G05	2017-09-21	07:55:00	dry	watershed/surf zone	0	0	0
G1010-01	G01	2017-10-10	07:36:00	dry	surf zone/nearshore/offshore	0	0	0
G1010-02	G02	2017-10-10	07:40:00	dry	surf zone/nearshore/offshore	0	0	0
G1010-03	G03	2017-10-10	07:47:00	dry	surf zone/nearshore/offshore	0	0	0
G1010-04	G04	2017-10-10		dry	surf zone/nearshore/offshore	0	0	0
G1010-05	G05	2017-10-10	08:06:00	dry	surf zone/nearshore/offshore	0	0	0
a Detailed sample results are presented Tables S1 and S6.
b Samples from 9/4/17 were taken 1 day after a microcell storm event (0.19" rainfall measured at UCSB).
